# Supplementary material for: Oil candidate genes in seeds of cotton (Gossypium hirsutum L.) and functional validation of GhPXN1
Source: Biotechnol Biofuels Bioprod. 2023 Nov 6;16:169. doi: 10.1186/s13068-023-02420-1 (PMC10629180; doi:10.1186/s13068-023-02420-1)
Supplement: Supplementary file 1 — Additional file 1: Table S1. The contents (%) of different fatty acid components in high (6053) and low (2052) oil cottonseed. Table S2. The KEGG enrichment analysis of down-regulated genes between '20 vs 25 DPA' in 6053 and 2052. Table S3. Genes involved in oil biosynthesis in development cottonseed of 6053 and 2052. Table S4. Expression profile of oil related TFs in cottonseed development of G. hirsutum 6053 (high-oil) and 2052 (low-oil). Table S5. The designed primers of genes encoding the key enzymes involved in lipid biosynthesis for qRT-PCR. [file 13068_2023_2420_MOESM1_ESM.xlsx]

## Sheet: tabs1
Table S1. The contents (%) of different fatty acid components in high (6053) and low (2052) oil cottonseed.
materiels	C14:0	C16:0	C16:1	C18:0	C18:1	C18:2	KO_BLUP	SO_BLUP
2052	0.5139	20.897	0.63247	1.95335	16.0936	57.7455	28.219	17.3562
6053	0.7719	25.4813	0.73035	1.97369	16.1939	52.9185	34.5633	22.9471

## Sheet: tabs2
Table S2. The KEGG enrichment analysis of down-regulated genes between '20 vs 25 DPA' in 6053 and 2052.
L: 20DPA VS 25DPA							H: 20DPA VS 25DPA
Annot	Term	Annotated	Significant	Pvalue	Padj		Annot	Term	Annotated	Significant	Pvalue	Padj
ko00940	Phenylpropanoid biosynthesis	452	104	1.29e-27	1.46e-25		ko00940	Phenylpropanoid biosynthesis	452	48	4.2e-18	2.01e-16
ko04075	Plant hormone signal transduction	942	83	0.0280723	0.0813376		ko00941	Flavonoid biosynthesis	106	25	4.23e-18	2.01e-16
ko00500	Starch and sucrose metabolism	604	81	2.51e-08	3.54e-07		ko00360	Phenylalanine metabolism	314	36	8.25e-15	2.61e-13
ko00360	Phenylalanine metabolism	314	69	1.89e-17	7.12e-16		ko00945	Stilbenoid, diarylheptanoid and gingerol biosynthesis	80	15	7.52e-10	1.78e-08
ko01230	Biosynthesis of amino acids	660	61	0.0240248	0.0744458		ko00130	Ubiquinone and other terpenoid-quinone biosynthesis	88	12	1.43e-06	2.72e-05
ko04626	Plant-pathogen interaction	551	52	0.0251852	0.0748929		ko00196	Photosynthesis - antenna proteins	54	9	5.59e-06	8.85e-05
ko04144	Endocytosis	412	43	0.00835379	0.0304509		ko01220	Degradation of aromatic compounds	23	6	1.44e-05	0.000195238
ko00941	Flavonoid biosynthesis	106	38	1.29e-17	7.12e-16		ko00500	Starch and sucrose metabolism	604	31	7.71e-05	0.000915013
ko00010	Glycolysis / Gluconeogenesis	349	36	0.0175925	0.0567985		ko00380	Tryptophan metabolism	87	8	0.00126996	0.0124918
ko00330	Arginine and proline metabolism	220	34	1.7e-05	0.000175148		ko00460	Cyanoamino acid metabolism	130	10	0.00131492	0.0124918
ko00040	Pentose and glucuronate interconversions	349	34	0.0422895	0.113779		ko03430	Mismatch repair	93	7	0.00765818	0.0661389
ko00250	Alanine, aspartate and glutamate metabolism	131	32	5.2e-10	1.47e-08		ko00906	Carotenoid biosynthesis	89	6	0.0216523	0.171414
ko00270	Cysteine and methionine metabolism	262	31	0.00407677	0.0177183		ko00514	Other types of O-glycan biosynthesis	29	3	0.0329865	0.241055
ko00071	Fatty acid degradation	139	28	5.01e-07	6.29e-06		ko00195	Photosynthesis	218	10	0.0416751	0.282796
ko00910	Nitrogen metabolism	94	25	6.28e-09	1.01e-07		ko04145	Phagosome	314	13	0.0449312	0.284564
ko00460	Cyanoamino acid metabolism	130	25	4.88e-06	5.51e-05
ko00195	Photosynthesis	218	25	0.0134507	0.0447039
ko00592	alpha-Linolenic acid metabolism	145	24	9.69e-05	0.000842082
ko00052	Galactose metabolism	197	24	0.00751121	0.0289585
ko00945	Stilbenoid, diarylheptanoid and gingerol biosynthesis	80	23	4.94e-09	9.3e-08
ko00561	Glycerolipid metabolism	184	23	0.00645326	0.0260435
ko00350	Tyrosine metabolism	120	22	3.86e-05	0.0003638
ko00630	Glyoxylate and dicarboxylate metabolism	183	22	0.0118048	0.0404224
ko00053	Ascorbate and aldarate metabolism	130	20	0.000940414	0.00607856
ko00280	Valine, leucine and isoleucine degradation	114	18	0.00122337	0.00727583
ko00380	Tryptophan metabolism	87	16	0.000410282	0.00309079
ko00130	Ubiquinone and other terpenoid-quinone biosynthesis	88	16	0.000468719	0.00331033
ko00410	beta-Alanine metabolism	117	16	0.00931407	0.0328903
ko00906	Carotenoid biosynthesis	89	15	0.00156223	0.00767529
ko00062	Fatty acid elongation	64	14	0.000141559	0.00114258
ko01220	Degradation of aromatic compounds	23	13	7.2e-10	1.63e-08
ko00310	Lysine degradation	71	13	0.00145126	0.00767529
ko00073	Cutin, suberine and wax biosynthesis	73	12	0.00546705	0.0228806
ko00340	Histidine metabolism	51	10	0.0029635	0.013395
ko00908	Zeatin biosynthesis	51	10	0.0029635	0.013395
ko00650	Butanoate metabolism	58	10	0.00768808	0.0289585
ko00903	Limonene and pinene degradation	37	9	0.000968266	0.00607856
ko00591	Linoleic acid metabolism	39	9	0.00144908	0.00767529
ko00950	Isoquinoline alkaloid biosynthesis	61	9	0.0290292	0.0820074
ko00960	Tropane, piperidine and pyridine alkaloid biosynthesis	67	9	0.0490556	0.125984
ko00430	Taurine and hypotaurine metabolism	32	8	0.0015232	0.00767529
ko00196	Photosynthesis - antenna proteins	54	8	0.037558	0.103513
ko00740	Riboflavin metabolism	32	6	0.0243761	0.0744458
ko00944	Flavone and flavonol biosynthesis	5	2	0.0444682	0.116858

## Sheet: tabs3
Table S3. Genes involved in oil biosynthese in development cottonseed of 6053 and 2052.
Gene_ID	Arab_orthlog	Gene_name	Gene_Annotation
Fatty acid synthese pathway
Gh_D13G112500	AT1G65290.1	ACP	mitochondrial acyl carrier protein 2
Gh_A01G073900	AT1G65290.1	ACP	mitochondrial acyl carrier protein 2
Gh_D01G069500	AT1G65290.1	ACP	mitochondrial acyl carrier protein 2
Gh_A01G073800	AT1G65290.1	ACP	mitochondrial acyl carrier protein 2
Gh_D01G069600	AT1G65290.1	ACP	mitochondrial acyl carrier protein 2
Gh_D08G058900	AT2G44620.1	ACP	mitochondrial acyl carrier protein 1
Gh_D13G188900	AT1G54630.1	ACP	acyl carrier protein 3
Gh_A13G185800	AT1G54630.1	ACP	acyl carrier protein 3
Gh_A11G263300	AT1G54630.1	ACP	acyl carrier protein 3
Gh_D11G266400	AT1G54630.1	ACP	acyl carrier protein 3
Gh_A04G107900	AT2G38040.1	α-CT	acetyl Co-enzyme a carboxylase carboxyltransferase alpha subunit
Gh_D04G146500	AT2G38040.1	α-CT	acetyl Co-enzyme a carboxylase carboxyltransferase alpha subunit
Gh_D13G104000	AT2G38040.1	α-CT	acetyl Co-enzyme a carboxylase carboxyltransferase alpha subunit
Gh_A13G098700	AT2G38040.1	α-CT	acetyl Co-enzyme a carboxylase carboxyltransferase alpha subunit
Gh_A12G121800	AT2G38040.1	α-CT	acetyl Co-enzyme a carboxylase carboxyltransferase alpha subunit
Gh_D12G133900	AT1G01090.1	α-PHD	pyruvate dehydrogenase E1 alpha
Gh_A12G133800	AT1G01090.1	α-PHD	pyruvate dehydrogenase E1 alpha
Gh_A11G108600	AT1G01090.1	α-PHD	pyruvate dehydrogenase E1 alpha
Gh_D11G109000	AT1G01090.1	α-PHD	pyruvate dehydrogenase E1 alpha
Gh_D12G208300	AT1G01090.1	α-PHD	pyruvate dehydrogenase E1 alpha
Gh_A12G215500	AT1G01090.1	α-PHD	pyruvate dehydrogenase E1 alpha
Gh_D02G114700	AT5G35360.3	BC	acetyl Co-enzyme a carboxylase biotin carboxylase subunit
Gh_A02G109400	AT5G35360.3	BC	acetyl Co-enzyme a carboxylase biotin carboxylase subunit
Gh_A03G032000	AT5G35360.3	BC	acetyl Co-enzyme a carboxylase biotin carboxylase subunit
Gh_D03G165400	AT5G35360.3	BC	acetyl Co-enzyme a carboxylase biotin carboxylase subunit
Gh_A13G130800	AT5G16390.1	BCCP	chloroplastic acetylcoenzyme A carboxylase 1
Gh_D13G132300	AT5G16390.1	BCCP	chloroplastic acetylcoenzyme A carboxylase 1
Gh_D06G130400	AT5G16390.1	BCCP	chloroplastic acetylcoenzyme A carboxylase 1
Gh_A06G127900	AT5G16390.1	BCCP	chloroplastic acetylcoenzyme A carboxylase 1
Gh_D09G010200	AT5G15530.1	BCCP2	chloroplastic acetylcoenzyme A carboxylase 2
Gh_A09G010900	AT5G15530.1	BCCP2	chloroplastic acetylcoenzyme A carboxylase 2
Gh_D04G048200	AT5G15530.1	BCCP2	chloroplastic acetylcoenzyme A carboxylase 2
Gh_A05G376700	AT5G15530.1	BCCP2	chloroplastic acetylcoenzyme A carboxylase 2
Gh_D06G234300	AT2G34590.1	β-PHD	Transketolase family protein
Gh_A06G162100	AT2G34590.1	β-PHD	Transketolase family protein
Gh_D06G163300	AT2G34590.1	β-PHD	Transketolase family protein
Gh_A05G133800	AT2G34590.1	β-PHD	Transketolase family protein
Gh_D05G148300	AT2G34590.1	β-PHD	Transketolase family protein
Gh_A06G227000	AT2G34590.1	β-PHD	Transketolase family protein
Gh_D05G252100	AT1G34430.1	DHLAT	2-oxoacid dehydrogenases acyltransferase family protein
Gh_A05G236300	AT1G34430.1	DHLAT	3-oxoacid dehydrogenases acyltransferase family protein
Gh_D13G244100	AT2G05990.1	ER	Enoyl-[acyl-carrier-protein] reductase [NADH]
Gh_A13G241400	AT2G05990.1	ER	Enoyl-[acyl-carrier-protein] reductase [NADH]
Gh_D08G016300	AT2G05990.1	ER	Enoyl-[acyl-carrier-protein] reductase [NADH]
Gh_A08G017200	AT2G05990.1	ER	Enoyl-[acyl-carrier-protein] reductase [NADH]
Gh_D04G102700	AT2G05990.1	ER	Enoyl-[acyl-carrier-protein] reductase [NADH]
Gh_A04G068700	AT2G05990.1	ER	Enoyl-[acyl-carrier-protein] reductase [NADH]
Gh_D03G149600	AT3G45770.1	ER	Enoyl-[acyl-carrier-protein] reductase
Gh_A03G047100	AT3G45770.1	ER	Enoyl-[acyl-carrier-protein] reductase
Gh_D01G225600	AT3G11470.2	HACPS	4'-phosphopantetheinyl transferase superfamily
Gh_A01G231600	AT3G11470.2	HACPS	4'-phosphopantetheinyl transferase superfamily
Gh_A07G165200	AT1G04040.1	HAD	HAD superfamily, subfamily IIIB acid phosphatase
Gh_D07G163800	AT1G04040.1	HAD	HAD superfamily, subfamily IIIB acid phosphatase
Gh_D02G170500	AT1G24360.1	KAR	NAD(P)-binding Rossmann-fold superfamily protein
Gh_A03G151500	AT1G24360.1	KAR	NAD(P)-binding Rossmann-fold superfamily protein
Gh_D05G315600	AT1G24360.1	KAR	NAD(P)-binding Rossmann-fold superfamily protein
Gh_A05G306300	AT1G24360.1	KAR	NAD(P)-binding Rossmann-fold superfamily protein
Gh_D12G166600	AT1G24360.1	KAR	NAD(P)-binding Rossmann-fold superfamily protein
Gh_A05G135300	AT5G46290.3	KASI	5-ketoacyl-acyl carrier protein synthase I
Gh_D05G150100	AT5G46290.3	KASI	4-ketoacyl-acyl carrier protein synthase I
Gh_D09G090400	AT5G46290.3	KASI	9-ketoacyl-acyl carrier protein synthase I
Gh_A09G095100	AT5G46290.3	KASI	6-ketoacyl-acyl carrier protein synthase I
Gh_D06G161300	AT5G46290.3	KASI	3-ketoacyl-acyl carrier protein synthase I
Gh_A06G160700	AT5G46290.3	KASI	8-ketoacyl-acyl carrier protein synthase I
Gh_D08G123700	AT5G46290.3	KASI	10-ketoacyl-acyl carrier protein synthase I
Gh_A08G123500	AT5G46290.3	KASI	7-ketoacyl-acyl carrier protein synthase I
Gh_A08G282400	AT1G74960.2	KASII	fatty acid biosynthesis 1
Gh_D08G272800	AT1G74960.2	KASII	fatty acid biosynthesis 1
Gh_D13G218600	AT1G74960.2	KASII	fatty acid biosynthesis 1
Gh_A13G215200	AT1G74960.2	KASII	fatty acid biosynthesis 1
Gh_D06G088300	AT1G74960.2	KASII	fatty acid biosynthesis 1
Gh_A06G088700	AT1G74960.2	KASII	fatty acid biosynthesis 1
Gh_A09G092100	AT1G74960.2	KASII	fatty acid biosynthesis 1
Gh_D09G086800	AT1G74960.2	KASII	fatty acid biosynthesis 1
Gh_D11G026100.3	AT1G62640.1	KASIII	6-ketoacyl-acyl carrier protein synthase III
Gh_A11G026000	AT1G62640.1	KASIII	5-ketoacyl-acyl carrier protein synthase III
Gh_A09G214500	AT1G62640.1	KASIII	3-ketoacyl-acyl carrier protein synthase III
Gh_D09G206400	AT1G62640.1	KASIII	4-ketoacyl-acyl carrier protein synthase III
Gh_A09G082200	AT3G16950.2	LPD	lipoamide dehydrogenase 1
Gh_D09G075700	AT3G16950.2	LPD	lipoamide dehydrogenase 1
Gh_D09G251500	AT3G16950.2	LPD	lipoamide dehydrogenase 1
Gh_A09G261200	AT3G16950.2	LPD	lipoamide dehydrogenase 1
Gh_D13G071700	AT2G20860.1	LS	lipoic acid synthase 1
Gh_A13G057500	AT2G20860.1	LS	lipoic acid synthase 1
Gh_D13G244300	AT1G04640.1	LT	lipoyltransferase 2
Gh_A13G241700	AT1G04640.1	LT	lipoyltransferase 2
Gh_D13G074300	AT3G25860.1	DHLAT	2-oxoacid dehydrogenases acyltransferase family protein
Gh_A03G036900	AT2G30200.1	MCMT	catalytics;transferases;[acyl-carrier-protein] S-malonyltransferases;binding
Gh_D03G160400	AT2G30200.1	MCMT	catalytics;transferases;[acyl-carrier-protein] S-malonyltransferases;binding
Gh_A03G194500	AT5G08415.1	LS	Radical SAM superfamily protein
Gh_D02G211700	AT5G08415.1	LS	Radical SAM superfamily protein
Gh_D05G198400	AT4G31050.1	LT	Biotin/lipoate A/B protein ligase family
Gh_A05G181100	AT4G31050.1	LT	Biotin/lipoate A/B protein ligase family
Fatty acid elongation
Gh_D12G096000	AT4G24230.6	ACBP3	Plant stearoyl-acyl-carrier-protein desaturase family protein
Gh_A06G024100	AT4G24230.6	ACBP3	Plant stearoyl-acyl-carrier-protein desaturase family protein
Gh_A11G234500	AT4G24230.6	ACBP3	Plant stearoyl-acyl-carrier-protein desaturase family protein
Gh_A12G082200	AT4G24230.6	ACBP3	Plant stearoyl-acyl-carrier-protein desaturase family protein
Gh_D11G216200	AT4G24230.6	ACBP3	Plant stearoyl-acyl-carrier-protein desaturase family protein
Gh_D06G023000	AT4G24230.6	ACBP3	Plant stearoyl-acyl-carrier-protein desaturase family protein
Gh_A11G336700	AT3G05420.2	ACBP4	Plant stearoyl-acyl-carrier-protein desaturase family protein
Gh_D11G341000	AT3G05420.2	ACBP4	Plant stearoyl-acyl-carrier-protein desaturase family protein
Gh_D11G300200	AT3G05420.2	ACBP4	Plant stearoyl-acyl-carrier-protein desaturase family protein
Gh_A11G300000	AT3G05420.2	ACBP4	Plant stearoyl-acyl-carrier-protein desaturase family protein
Gh_A13G123800	AT3G05420.2	ACBP4	Plant stearoyl-acyl-carrier-protein desaturase family protein
Gh_D13G125200	AT3G05420.2	ACBP4	Plant stearoyl-acyl-carrier-protein desaturase family protein
Gh_A13G198300	AT3G05420.2	ACBP4	Plant stearoyl-acyl-carrier-protein desaturase family protein
Gh_D13G200400	AT3G05420.2	ACBP4	Plant stearoyl-acyl-carrier-protein desaturase family protein
Gh_A07G014500	AT1G31812.1	ACBP6	Plant stearoyl-acyl-carrier-protein desaturase family protein
Gh_D07G015900	AT1G31812.1	ACBP6	Plant stearoyl-acyl-carrier-protein desaturase family protein
Gh_A11G349500	AT1G31812.1	ACBP6	Plant stearoyl-acyl-carrier-protein desaturase family protein
Gh_D11G353300	AT1G31812.1	ACBP6	Plant stearoyl-acyl-carrier-protein desaturase family protein
Gh_D11G353400	AT1G31812.1	ACBP6	Plant stearoyl-acyl-carrier-protein desaturase family protein
Gh_A11G349600	AT1G31812.1	ACBP6	Plant stearoyl-acyl-carrier-protein desaturase family protein
Gh_A08G056200	AT3G25110.1	FatA	fatA acyl-ACP thioesterase
Gh_A08G222400	AT3G25110.1	FatA	fatA acyl-ACP thioesterase
Gh_A08G222500	AT3G25110.1	FatA	fatA acyl-ACP thioesterase
Gh_D08G051200	AT3G25110.1	FatA	fatA acyl-ACP thioesterase
Gh_D08G216500	AT3G25110.1	FatA	fatA acyl-ACP thioesterase
Gh_D08G216600	AT3G25110.1	FatA	fatA acyl-ACP thioesterase
Gh_A03G174900	AT1G08510.1	FatB	fatty acyl-ACP thioesterases B
Gh_A05G114200	AT1G08510.1	FatB	fatty acyl-ACP thioesterases B
Gh_A06G068100	AT1G08510.1	FatB	fatty acyl-ACP thioesterases B
Gh_A07G002800	AT1G08510.1	FatB	fatty acyl-ACP thioesterases B
Gh_D08G266300	AT1G08510.1	FatB	fatty acyl-ACP thioesterases B
Gh_A12G162100	AT1G08510.1	FatB	fatty acyl-ACP thioesterases B
Gh_A13G223400	AT1G08510.1	FatB	fatty acyl-ACP thioesterases B
Gh_D02G192700	AT1G08510.1	FatB	fatty acyl-ACP thioesterases B
Gh_D05G126000	AT1G08510.1	FatB	fatty acyl-ACP thioesterases B
Gh_D06G066400	AT1G08510.1	FatB	fatty acyl-ACP thioesterases B
Gh_D07G003800	AT1G08510.1	FatB	fatty acyl-ACP thioesterases B
Gh_D08G266300	AT1G08510.1	FatB	fatty acyl-ACP thioesterases B
Gh_D12G160200	AT1G08510.1	FatB	fatty acyl-ACP thioesterases B
Gh_D13G226500	AT1G08510.1	FatB	fatty acyl-ACP thioesterases B
Gh_A01G203900	AT1G49430.1	LACS2	long-chain acyl-CoA synthetase 2
Gh_D01G201900	AT1G49430.1	LACS2	long-chain acyl-CoA synthetase 2
Gh_A05G219000	AT1G77590.1	LACS9	long chain acyl-CoA synthetase 9
Gh_A06G049800	AT1G77590.1	LACS9	long chain acyl-CoA synthetase 9
Gh_D05G235900	AT1G77590.1	LACS9	long chain acyl-CoA synthetase 9
Gh_D06G048600	AT1G77590.1	LACS9	long chain acyl-CoA synthetase 9
Gh_A07G095400	AT2G04350.1	LACS8	long chain acyl-CoA synthetase 8
Gh_D07G093400	AT2G04350.1	LACS8	long chain acyl-CoA synthetase 8
Gh_A07G138800	AT2G47240.1	LACS1	long chain acyl-CoA synthetase 1
Gh_D07G138000	AT2G47240.1	LACS1	long chain acyl-CoA synthetase 1
Gh_A11G024300	AT4G23850.1	LACS4	long chain acyl-CoA synthetase 4
Gh_D03G093300	AT4G23850.1	LACS4	long chain acyl-CoA synthetase 4
Gh_D11G024300	AT4G23850.1	LACS4	long chain acyl-CoA synthetase 4
Gh_A02G119700	AT4G23850.1	LACS4	long chain acyl-CoA synthetase 4
Gh_A02G137700	AT1G43800.1	SAD	Plant stearoyl-acyl-carrier-protein desaturase family protein
Gh_A05G257200	AT1G43800.1	SAD	Plant stearoyl-acyl-carrier-protein desaturase family protein
Gh_D03G065900	AT1G43800.1	SAD	Plant stearoyl-acyl-carrier-protein desaturase family protein
Gh_D05G271800	AT1G43800.1	SAD	Plant stearoyl-acyl-carrier-protein desaturase family protein
Gh_D05G334700	AT2G43710.2	SAD	Plant stearoyl-acyl-carrier-protein desaturase family protein
Gh_D05G334500	AT2G43710.2	SAD	Plant stearoyl-acyl-carrier-protein desaturase family protein
Gh_D07G130400	AT2G43710.2	SAD	Plant stearoyl-acyl-carrier-protein desaturase family protein
Gh_D10G129900	AT2G43710.2	SAD	Plant stearoyl-acyl-carrier-protein desaturase family protein
Gh_D10G130100	AT2G43710.2	SAD	Plant stearoyl-acyl-carrier-protein desaturase family protein
Gh_D10G130200	AT2G43710.2	SAD	Plant stearoyl-acyl-carrier-protein desaturase family protein
Gh_A02G101700	AT2G43710.2	SAD	Plant stearoyl-acyl-carrier-protein desaturase family protein
Gh_A05G313800	AT2G43710.2	SAD	Plant stearoyl-acyl-carrier-protein desaturase family protein
Gh_D05G334500	AT2G43710.2	SAD	Plant stearoyl-acyl-carrier-protein desaturase family protein
Gh_A07G131500	AT2G43710.2	SAD	Plant stearoyl-acyl-carrier-protein desaturase family protein
Gh_A10G143500	AT2G43710.2	SAD	Plant stearoyl-acyl-carrier-protein desaturase family protein
Gh_A10G143600	AT2G43710.2	SAD	Plant stearoyl-acyl-carrier-protein desaturase family protein
Gh_A10G143700	AT2G43710.2	SAD	Plant stearoyl-acyl-carrier-protein desaturase family protein
Gh_A12G014900	AT2G43710.2	SAD	Plant stearoyl-acyl-carrier-protein desaturase family protein
Gh_D02G123100	AT2G43710.2	SAD	Plant stearoyl-acyl-carrier-protein desaturase family protein
TAG biosynthesis pathway
Gh_D11G060500	AT3G51520.1	(DGAT2)MAGAT	Diacylglycerol O-acyltransferase 2D
Gh_D11G060600	AT3G51520.1	(DGAT2)MAGAT	Diacylglycerol O-acyltransferase 2D
Gh_D11G060700	AT3G51520.1	(DGAT2)MAGAT	Diacylglycerol O-acyltransferase 2D
Gh_D11G060800	AT3G51520.1	(DGAT2)MAGAT	Diacylglycerol O-acyltransferase 2D
Gh_D11G060900	AT3G51520.1	(DGAT2)MAGAT	Diacylglycerol O-acyltransferase 2D
Gh_A11G060400	AT3G51520.1	(DGAT2)MAGAT	Diacylglycerol O-acyltransferase 2D
Gh_A11G060500	AT3G51520.1	(DGAT2)MAGAT	Diacylglycerol O-acyltransferase 2D
Gh_A11G060600	AT3G51520.1	(DGAT2)MAGAT	Diacylglycerol O-acyltransferase 2D
Gh_A11G060700	AT3G51520.1	(DGAT2)MAGAT	Diacylglycerol O-acyltransferase 2D
Gh_A11G060800	AT3G51520.1	(DGAT2)MAGAT	Diacylglycerol O-acyltransferase 2D
Gh_D07G075800	AT3G51520.1	(DGAT2)MAGAT	Diacylglycerol O-acyltransferase 2D
Gh_D07G142000	AT3G51520.1	(DGAT2)MAGAT	Diacylglycerol O-acyltransferase 2D
Gh_A11G111700	AT1G48300.1	(DGAT3)MAGAT	Diacylglycerol O-acyltransferase 3
Gh_D11G112600	AT1G48300.1	(DGAT3)MAGAT	Diacylglycerol O-acyltransferase 3
Gh_A07G012600	AT2G19450.1	(DGAT1)MAGAT	Diacylglycerol O-acyltransferase 1C
Gh_D07G014100	AT2G19450.1	(DGAT1)MAGAT	Diacylglycerol O-acyltransferase 1
Gh_A01G083600	AT1G13560.1	AAPT1	Choline/ethanolaminephosphotransferase 1
Gh_A01G170600	AT1G13560.1	AAPT1	Choline/ethanolaminephosphotransferase 1
Gh_A04G169300	AT1G13560.1	AAPT1	Choline/ethanolaminephosphotransferase 1
Gh_A11G181300	AT1G13560.1	AAPT1	Choline/ethanolaminephosphotransferase 1
Gh_A13G107900	AT1G13560.1	AAPT1	Choline/ethanolaminephosphotransferase 1
Gh_D04G126000	AT1G13560.1	AAPT1	Choline/ethanolaminephosphotransferase 1
Gh_D04G215600	AT1G13560.1	AAPT1	Choline/ethanolaminephosphotransferase 1
Gh_D05G275900	AT1G13560.1	AAPT1	Choline/ethanolaminephosphotransferase 1
Gh_D05G310100	AT1G13560.1	AAPT1	Choline/ethanolaminephosphotransferase 1
Gh_D09G069200	AT4G26740.1	AtCLO1	seed gene 1
Gh_D03G196300	AT4G26740.1	AtCLO1	seed gene 1
Gh_D08G175000	AT4G26740.1	AtCLO1	seed gene 1
Gh_A11G030900	AT1G32200.1	ATS1/ACT1	phospholipid/glycerol acyltransferase family protein
Gh_D11G031300	AT1G32200.1	ATS1/ACT1	phospholipid/glycerol acyltransferase family protein
Gh_A08G177100	AT1G32200.1	ATS1/ACT1	phospholipid/glycerol acyltransferase family protein
Gh_D08G175000	AT1G32200.1	ATS1/ACT1	phospholipid/glycerol acyltransferase family protein
Gh_A03G002500	AT1G32200.1	ATS1/ACT1	phospholipid/glycerol acyltransferase family protein
Gh_D03G196300	AT1G32200.1	ATS1/ACT1	phospholipid/glycerol acyltransferase family protein
Gh_A11G165600	AT2G32260.1	CCT1	phosphorylcholine cytidylyltransferase
Gh_D11G167100	AT2G32260.1	CCT1	phosphorylcholine cytidylyltransferase
Gh_D07G203300	AT4G15130.1	CCT2	phosphorylcholine cytidylyltransferase 2
Gh_A07G204800	AT4G15130.1	CCT2	phosphorylcholine cytidylyltransferase 2
Gh_A10G194600	AT1G74320.1	CK	Protein kinase superfamily protein
Gh_D10G217100	AT1G74320.1	CK	Protein kinase superfamily protein
Gh_A01G147500	AT3G12120.1	FAD2	Delta(12)-fatty-acid desaturase
Gh_A01G147800	AT3G12120.1	FAD2	Delta(12)-fatty-acid desaturase
Gh_A11G361100	AT3G12120.1	FAD2	Delta(12)-fatty-acid desaturase
Gh_D01G146800	AT3G12120.1	FAD2	Delta(12)-fatty-acid desaturase
Gh_D01G146900	AT3G12120.1	FAD2	Delta(12)-fatty-acid desaturase
Gh_D11G368700	AT3G12120.1	FAD2	Delta(12)-fatty-acid desaturase
Gh_D09G101600	AT2G29980.1	FAD3	Omega-3 fatty acid desaturase, endoplasmic reticulum
Gh_A13G068200	AT2G29980.1	FAD3	Omega-3 fatty acid desaturase, endoplasmic reticulum
Gh_D07G111400	AT2G29980.1	FAD3	Omega-3 fatty acid desaturase, endoplasmic reticulum
Gh_D09G101600	AT2G29980.1	FAD3	Omega-3 fatty acid desaturase, endoplasmic reticulum
Gh_A01G254600	AT3G11170.1	FAD7	Omega-3 fatty acid desaturase, chloroplastic
Gh_A04G111900	AT3G11170.1	FAD7	Omega-3 fatty acid desaturase, chloroplastic
Gh_A07G114600	AT3G11170.1	FAD7	Omega-3 fatty acid desaturase, chloroplastic
Gh_A10G247800	AT3G11170.1	FAD7	Omega-3 fatty acid desaturase, chloroplastic
Gh_D01G248900	AT3G11170.1	FAD7	Omega-3 fatty acid desaturase, chloroplastic
Gh_D04G150100	AT3G11170.1	FAD7	Omega-3 fatty acid desaturase, chloroplastic
Gh_D10G279900	AT3G11170.1	FAD7	Omega-3 fatty acid desaturase, chloroplastic
Gh_D12G076400	AT1G06520.1	GPAT1	glycerol-3-phosphate acyltransferase 1
Gh_A12G104700	AT1G06520.1	GPAT1	glycerol-3-phosphate acyltransferase 1
Gh_D06G043900	AT4G01950.1	GPAT3	glycerol-3-phosphate acyltransferase 3
Gh_D08G138500	AT4G01950.1	GPAT3	glycerol-3-phosphate acyltransferase 3
Gh_D08G225100	AT4G01950.1	GPAT3	glycerol-3-phosphate acyltransferase 3
Gh_A06G044300	AT4G01950.1	GPAT3	glycerol-3-phosphate acyltransferase 3
Gh_A08G139300	AT4G01950.1	GPAT3	glycerol-3-phosphate acyltransferase 3
Gh_A08G232200	AT4G01950.1	GPAT3	glycerol-3-phosphate acyltransferase 3
Gh_A04G109500	AT2G38110.1	GPAT6	glycerol-3-phosphate acyltransferase 6
Gh_A09G183600	AT2G38110.1	GPAT6	glycerol-3-phosphate acyltransferase 6
Gh_A10G126600	AT2G38110.1	GPAT6	glycerol-3-phosphate acyltransferase 6
Gh_A11G074000	AT2G38110.1	GPAT6	glycerol-3-phosphate acyltransferase 6
Gh_A13G098600	AT2G38110.1	GPAT6	glycerol-3-phosphate acyltransferase 6
Gh_D04G147700	AT2G38110.1	GPAT6	glycerol-3-phosphate acyltransferase 6
Gh_D09G175000	AT2G38110.1	GPAT6	glycerol-3-phosphate acyltransferase 6
Gh_D10G146600	AT2G38110.1	GPAT6	glycerol-3-phosphate acyltransferase 6
Gh_D11G073500	AT2G38110.1	GPAT6	glycerol-3-phosphate acyltransferase 6
Gh_D13G104100	AT2G38110.1	GPAT6	glycerol-3-phosphate acyltransferase 6
Gh_A05G353900	AT3G11430.1	GPAT5	glycerol-3-phosphate acyltransferase 5
Gh_A10G229400	AT3G11430.1	GPAT5	glycerol-3-phosphate acyltransferase 5
Gh_D04G072000	AT3G11430.1	GPAT5	glycerol-3-phosphate acyltransferase 5
Gh_D10G259700	AT3G11430.1	GPAT5	glycerol-3-phosphate acyltransferase 5
Gh_D11G097000	AT4G00400.1	GPAT8	glycerol-3-phosphate acyltransferase 8
Gh_A11G096100	AT4G00400.1	GPAT8	glycerol-3-phosphate acyltransferase 8
Gh_D02G255200	AT2G40690.1	GPAT9 (mammalian homologue)	NAD-dependent glycerol-3-phosphate dehydrogenase family protein
Gh_D04G192600	AT2G40690.1	GPAT9 (mammalian homologue)	NAD-dependent glycerol-3-phosphate dehydrogenase family protein
Gh_A03G238900.	AT2G40690.1	GPAT9 (mammalian homologue)	NAD-dependent glycerol-3-phosphate dehydrogenase family protein
Gh_A04G153400	AT2G40690.1	GPAT9 (mammalian homologue)	NAD-dependent glycerol-3-phosphate dehydrogenase family protein
Gh_D04G012900	AT2G40690.1	SFD1	NAD-dependent glycerol-3-phosphate dehydrogenase family protein
Gh_A05G409500	AT2G40690.1	SFD1	NAD-dependent glycerol-3-phosphate dehydrogenase family protein
Gh_A09G139800	AT2G41540.1	GPDHc1	6-phosphogluconate dehydrogenase family protein
Gh_D09G131000	AT2G41540.1	GPDHc1	7-phosphogluconate dehydrogenase family protein
Gh_A09G038400	AT5G40610.1	GPDHP	NAD-dependent glycerol-3-phosphate dehydrogenase family protein
Gh_D04G066600	AT5G40610.1	GPDHP	NAD-dependent glycerol-4-phosphate dehydrogenase family protein
Gh_D09G035900	AT5G40610.1	GPDHP	NAD-dependent glycerol-5-phosphate dehydrogenase family protein
Gh_D04G181000		GPLA2	Phospholipase A-2-activating protein
Gh_A04G142100		GPLA2	Phospholipase A-2-activating protein
Gh_D07G127300		GPLA2	Probable phospholipase A2 homolog 2
Gh_D05G030300		GPLA2	Probable phospholipase A2 homolog 1
Gh_A03G069800	AT5G50700.1	HSD1	hydroxysteroid dehydrogenase 1
Gh_D03G127500	AT5G50700.1	HSD1	hydroxysteroid dehydrogenase 1
Gh_D07G055000	AT5G50700.1	HSD1	hydroxysteroid dehydrogenase 1
Gh_A06G109900	AT4G30580.1	LPAAT1	Phospholipid/glycerol acyltransferase family protein
Gh_D06G110400	AT4G30580.1	LPAAT1	Phospholipid/glycerol acyltransferase family protein
Gh_A13G047800	AT3G18850.1	LPAAT5	lysophosphatidyl acyltransferase 5
Gh_D13G050400	AT3G18850.1	LPAAT5	lysophosphatidyl acyltransferase 5
Gh_A01G221100	AT3G57650.1	LPAAT2	lysophosphatidyl acyltransferase 2
Gh_A08G018100	AT3G57650.1	LPAAT2	lysophosphatidyl acyltransferase 2
Gh_A09G142800	AT3G57650.1	LPAAT2	lysophosphatidyl acyltransferase 2
Gh_D01G217100	AT3G57650.1	LPAAT2	lysophosphatidyl acyltransferase 2
Gh_D02G066200	AT3G57650.1	LPAAT2	lysophosphatidyl acyltransferase 2
Gh_D08G017200	AT3G57650.1	LPAAT2	lysophosphatidyl acyltransferase 2
Gh_D09G134300	AT3G57650.1	LPAAT2	lysophosphatidyl acyltransferase 2
Gh_D13G050400	AT3G18850.1	LPAAT5	lysophosphatidyl acyltransferase 5
Gh_A13G047800	AT3G18850.1	LPAAT5	lysophosphatidyl acyltransferase 5
Gh_A06G011700	AT1G75020.1	LPAAT4	lysophosphatidyl acyltransferase 4
Gh_D06G010100	AT1G75020.1	LPAAT4	lysophosphatidyl acyltransferase 4
Gh_A09G148500	AT3G58490.1	LCBPP	Phosphatidic acid phosphatase (PAP2) family protein
Gh_D09G139500	AT3G58490.1	LCBPP	Phosphatidic acid phosphatase (PAP2) family protein
Gh_D13G108000	AT3G58490.1	LCBPP	Phosphatidic acid phosphatase (PAP2) family protein
Gh_A13G095100	AT5G03080.1	LCBPP	Phosphatidic acid phosphatase (PAP2) family protein
Gh_A04G094500	AT5G03080.1	LCBPP	Phosphatidic acid phosphatase (PAP2) family protein
Gh_A11G322600	AT5G03080.1	LCBPP	Phosphatidic acid phosphatase (PAP2) family protein
Gh_D02G118900	AT1G12640.1	LPCAT	Lysophospholipid acyltransferase 1
Gh_A03G103900	AT1G12640.1	LPCAT	Lysophospholipid acyltransferase 1
Gh_A06G242700	AT1G12640.1	LPCAT	Lysophospholipid acyltransferase 1
Gh_A01G000200	AT1G12640.1	LPCAT	Lysophospholipid acyltransferase 1
Gh_A07G080200	AT3G02600.1	LPP2	lipid phosphate phosphatase 3
Gh_A05G310900	AT3G02600.1	LPP2	lipid phosphate phosphatase 3
Gh_D07G080400	AT3G02600.1	LPP2	lipid phosphate phosphatase 3
Gh_D05G320100	AT3G02600.1	LPP2	lipid phosphate phosphatase 3
Gh_A12G067900	AT5G66450.1	LPP-epsilon2	Phosphatidic acid phosphatase (PAP2) family protein
Gh_D12G065500	AT5G66450.1	LPP-epsilon2	Phosphatidic acid phosphatase (PAP2) family protein
Gh_A06G101600	AT4G25140.1	OLE1	oleosin 1
Gh_D06G100500	AT4G25140.1	OLE1	oleosin 1
Gh_A05G239600	AT5G40420.1	OLE2	oleosin 2
Gh_D05G255400	AT5G40420.1	OLE2	oleosin 2
Gh_D07G246900	AT3G01570.1	OLE4	Oleosin family protein
Gh_D09G033100	AT3G01570.1	OLE4	Oleosin family protein
Gh_D10G090300	AT3G01570.1	OLE4	Oleosin family protein
Gh_A07G248900	AT3G01570.1	OLE4	Oleosin family protein
Gh_A09G035500	AT3G01570.1	OLE4	Oleosin family protein
Gh_A10G089800	AT3G01570.1	OLE4	Oleosin family protein
Gh_A09G179300	AT3G09560.2	PAH1	Lipin family protein
Gh_A13G109700	AT3G09560.2	PAH1	Lipin family protein
Gh_D04G135200	AT3G09560.2	PAH1	Lipin family protein
Gh_D09G170400	AT3G09560.2	PAH1	Lipin family protein
Gh_A04G097200	AT3G09560.2	PAH1	Lipin family protein
Gh_D05G203200	AT5G42870.1	PAH2	phosphatidic acid phosphohydrolase 2
Gh_D06G017000	AT5G42870.1	PAH2	phosphatidic acid phosphohydrolase 2
Gh_A03G100000	AT5G42870.1	PAH2	phosphatidic acid phosphohydrolase 2
Gh_A05G185700	AT5G42870.1	PAH2	phosphatidic acid phosphohydrolase 2
Gh_A06G017600	AT5G42870.1	PAH2	phosphatidic acid phosphohydrolase 2
Gh_D02G102500	AT5G42870.1	PAH2	phosphatidic acid phosphohydrolase 2
Gh_D03G144600	AT5G42870.1	PAH2	phosphatidic acid phosphohydrolase 2
Gh_A06G084500	AT5G13640.1	PDAT1	phospholipid:diacylglycerol acyltransferase
Gh_A06G223600	AT5G13640.1	PDAT1	phospholipid:diacylglycerol acyltransferase
Gh_A08G281700	AT5G13640.1	PDAT1	phospholipid:diacylglycerol acyltransferase
Gh_A09G097000	AT5G13640.1	PDAT1	phospholipid:diacylglycerol acyltransferase
Gh_D06G083100	AT5G13640.1	PDAT1	phospholipid:diacylglycerol acyltransferase
Gh_D06G230400	AT5G13640.1	PDAT1	phospholipid:diacylglycerol acyltransferase
Gh_D08G272100	AT5G13640.1	PDAT1	phospholipid:diacylglycerol acyltransferase
Gh_D09G092300	AT5G13640.1	PDAT1	phospholipid:diacylglycerol acyltransferase
Gh_D07G113600	AT3G44830.1	PDAT2	Lecithin:cholesterol acyltransferase family protein
Gh_D13G254400	AT3G44830.1	PDAT2	Lecithin:cholesterol acyltransferase family protein
Gh_A07G116600	AT3G44830.1	PDAT2	Lecithin:cholesterol acyltransferase family protein
Gh_A13G250300.	AT3G44830.1	PDAT2	Lecithin:cholesterol acyltransferase family protein
Gh_D05G121700	AT3G15820.1	PDCT/ROD1	phosphatidic acid phosphatase-related / PAP2-related
Gh_D06G222300	AT3G15820.1	PDCT/ROD1	phosphatidic acid phosphatase-related / PAP2-related
Gh_A06G215100	AT3G15820.1	PDCT/ROD1	phosphatidic acid phosphatase-related / PAP2-related
Gh_D04G012900	AT2G40690.1	SFD1	NAD-dependent glycerol-3-phosphate dehydrogenase family protein
Gh_A05G409500	AT2G40690.1	SFD1	NAD-dependent glycerol-3-phosphate dehydrogenase family protein

## Sheet: tabs4
Table S4. Expression profile of oil related TFs in cottonseed development of G. hirsutum 6053 (high-oil) and 2052 (low-oil).
TFs	Gene_ID	Arabidopsis_ID	2052					6053
			10DPA	15DPA	20DPA	25DPA	30DPA	10DPA	15DPA	20DPA	25DPA	30DPA
FUS3	Gh_D07G255400	AT3G26790.1	0	3.64822	12.6376	26.9659	11.9981	0	2.85739	15.176	20.2858	10.6643
	Gh_A07G257500	AT3G26790.1	0	2.18319	8.88462	20.8033	13.4667	0	1.533	10.3825	20.8281	14.7293
LEC2	Gh_A05G146300	AT1G28300.1	0	2.8367	2.90802	1.86478	1.18431	0.0800483	2.58356	7.87582	2.72225	1.02344
	Gh_D05G161700	AT1G28300.1	0	1.40986	2.00047	1.68092	0.730658	0.0463283	1.02761	3.64228	1.12286	0.438466
	Gh_A09G089400	AT1G28300.1	0.657329	14.1283	16.4238	11.6614	6.30038	0.694707	12.9045	42.7131	12.7781	6.52748
	Gh_D09G084400	AT1G28300.1	0.164314	10.2874	12.4726	9.74562	9.64001	0.409429	10.039	31.6958	14.38	9.87955
LEC1	Gh_A13G151400	AT1G21970.1	0.123025	12.1305	17.071	8.64529	4.24221	0.601738	8.7355	29.6039	5.10352	2.51515
	Gh_D13G152700	AT1G21970.1	0.564065	22.068	38.7356	11.7578	5.58061	0.802883	16.3745	60.7002	9.46715	3.06237
	Gh_D08G030600	AT1G21970.1	0.538355	6.59434	3.0399	1.33068	0.376485	1.67161	4.71878	9.58238	1.88212	0.393225
	Gh_A08G030500	AT1G21970.1	0.553874	4.1419	2.07953	1.18974	0.662804	0.978212	4.69119	8.82564	0.53606	0.0914043
WRI1	Gh_A05G368800	AT3G54320.1	0	0	0	0	0	0	0	0	0	0
	Gh_A07G241800	AT3G54320.1	0	0	0	0	0	0	0	0	0	0
	Gh_A09G027300	AT3G54320.1	0	0	0.018715	0	0	0	0	0	0	0
	Gh_A09G027400	AT3G54320.1	0	0	0	0	0	0	0	0	0	0
	Gh_A10G197800	AT3G54320.1	10.4347	28.8415	61.4548	128.699	119.364	10.696	23.5408	62.709	183.064	127.337
	Gh_A12G188200	AT3G54320.1	0	0	0	0	0	0	0	0	0	0
	Gh_D04G056000	AT3G54320.1	0	0	0	0	0	0	0	0	0	0
	Gh_D07G239200	AT3G54320.1	0.0187353	0	0	0.0311013	0.0235743	0	0	0	0.133152	0.182542
	Gh_D09G024600	AT3G54320.1	0	0	0	0.039035	0.212517	0	0	0	0.27632	0.150707
	Gh_D09G024800	AT3G54320.1	0	0	0	0	0	0	0	0	0	0
	Gh_D10G219900	AT3G54320.1	8.56318	26.4903	52.7939	109.515	95.2531	8.14878	21.0222	53.5088	153.142	106.867
	Gh_D12G184400	AT3G54320.1	0	0	0	0	0	0	0	0	0	0
	Gh_D13G003500	AT3G54320.1	8.03569	15.6472	11.8864	11.1825	8.16859	9.20742	14.2638	16.365	13.3343	7.95722
D0F2.1	Gh_A05G061700	AT2G28510.1	23.6891	19.1195	18.5752	8.40936	10.8045	23.8639	18.5907	14.8636	3.16	1.80175
	Gh_A05G146200	AT2G28510.1	0.539603	1.27528	3.90585	3.96159	2.45454	0.841014	1.7058	3.21726	3.65985	3.21544
	Gh_A07G125800	AT2G28510.1	1.30301	3.1205	3.47107	4.13512	1.3006	2.05434	3.2579	7.55767	1.93196	1.34523
	Gh_A08G012200	AT2G28510.1	6.01253	11.2817	8.91104	27.3264	10.8823	5.74766	9.29304	15.6258	23.6003	10.3601
	Gh_D05G076800	AT2G28510.1	29.8772	25.1018	30.9774	11.1381	10.8157	29.6775	27.6929	23.6229	4.78781	2.43662
	Gh_D05G161600	AT2G28510.1	1.30989	1.85406	1.26228	1.17749	1.74061	1.26453	2.10632	2.14665	0.695421	0.780917
	Gh_D07G123600	AT2G28510.1	2.96114	2.15443	3.65257	3.7544	2.74657	1.55362	2.08336	2.85552	3.12746	2.43485
	Gh_D08G011600	AT2G28510.1	10.8665	17.2744	29.112	68.8701	25.404	10.7458	17.6951	59.9115	40.1959	19.8806
DOF5.6	Gh_A05G050800	AT5G62940.1	44.0424	71.3645	35.5844	3.22553	1.60849	55.5346	112.84	34.3602	1.27483	0.248908
	Gh_A09G191800	AT5G62940.1	0.849748	0.725424	0.0330037	0.288883	0.376057	1.39076	0.0840997	0.0787073	0.165682	0
	Gh_A12G301000	AT5G62940.1	4.16569	3.74231	0.907787	4.9807	4.87886	3.05109	2.25902	1.07319	6.55279	5.2722
	Gh_D09G182800	AT5G62940.1	3.93784	5.19147	3.78172	2.22012	2.03449	3.8486	4.925	3.74504	1.68008	1.52568
	Gh_D12G294700	AT5G62940.1	8.58829	6.61451	0.662478	5.76041	6.50604	5.33127	4.11225	1.0395	8.2988	6.20341
NF-YB6	Gh_A05G160900	AT5G47670.1	0.0262263	14.3812	197.805	316.093	211.163	0.28099	8.80638	131.911	414.195	218.973
	Gh_D05G177600	AT5G47670.1	0.182476	20.5824	161.506	241.791	186.708	0.854352	14.9665	110.902	324.985	146.458
ABI3	Gh_A07G170200	AT3G24650.1	0.226195	4.41943	94.8165	219.54	166.144	0.145448	3.1229	57.4233	224.1	143.617
	Gh_D07G168000	AT3G24650.1	0.0777063	1.69701	35.5243	81.1271	69.2656	0.0692293	1.51994	19.4286	77.582	56.6028
ABI4	Gh_D10G282300	AT2G40220.1	0	0.572993	8.92043	8.07338	7.34097	0.057331	0.321814	5.45928	11.1613	9.0086
	Gh_A10G249800	AT2G40220.1	0	0.356356	11.4683	11.4305	9.66889	0	0.293893	6.23207	9.83894	10.0686
PKL	Gh_D07G036400	AT2G25170.1	31.4583	28.4835	21.6698	23.6136	14.1171	34.7	27.808	28.5372	15.1743	9.9068
	Gh_A07G034900	AT2G25170.1	24.4376	22.2262	17.4065	18.4119	11.1412	25.0934	19.2477	18.2951	10.7256	7.02498
	Gh_D13G209200	AT2G25170.1	12.2049	12.7863	12.5968	8.00552	5.77984	14.1382	11.7918	13.7271	5.68012	3.4901
	Gh_A13G206100	AT2G25170.1	12.5215	12.4689	11.8823	6.36369	4.51103	14.3299	12.856	13.6416	4.45909	2.09453
HLS1	Gh_D02G004200	AT4G32010.1	0.561828	5.12119	17.5227	4.43177	4.57979	0.988074	3.7226	26.6699	4.42512	2.24634
	Gh_A02G003500	AT4G32010.1	0.095721	0.457875	4.89556	1.5155	1.12551	0.136785	0.640329	5.33312	1.52702	0.264725
	Gh_A05G150400	AT4G32010.1	13.9618	17.6498	21.4199	31.1801	24.2901	12.669	16.6825	22.9633	24.5011	17.1243
	Gh_D05G166100	AT4G32010.1	5.75396	8.05059	9.44703	6.73188	6.7793	5.49132	8.15799	9.7013	6.17674	4.72717
	Gh_D10G122700	AT4G32010.1	6.41169	12.2834	14.3907	11.8213	10.9354	8.01802	12.7652	21.9542	11.7778	6.72358
	Gh_A10G150400	AT4G32010.1	5.82915	16.7139	19.8037	11.0868	9.9682	7.29342	17.873	28.4644	10.3095	4.52453
	Gh_D10G021300	AT4G32010.1	7.1038	8.403	10.3044	7.84433	7.30259	7.93387	8.9121	11.0973	7.62687	4.86785
	Gh_A10G012500	AT4G32010.1	8.72775	8.31297	9.00654	7.32825	6.95167	9.92008	9.24702	11.5643	6.22433	3.71819
HSI2	Gh_D03G163100	AT2G30470.1	7.61706	11.2034	17.6633	32.0264	41.548	7.64942	14.0546	31.0664	41.233	35.3932
	Gh_A03G034000	AT2G30470.1	10.6139	13.816	21.532	40.4464	44.1234	10.2248	12.8333	22.5707	39.5286	34.3462
bZIP67	Gh_A09G113600	AT3G44460.1	0.0240897	10.3967	26.127	89.9292	102.733	0.286213	9.68223	38.6241	114.354	109.375
	Gh_D09G107200	AT3G44460.1	0.0284247	6.29444	25.1569	83.2023	95.9796	0.246207	6.35869	32.7959	96.0334	94.8215
	Gh_D13G254000	AT3G44460.1	3.46381	7.06172	10.1845	93.7977	65.4443	3.30968	8.33782	27.4302	118.303	111.957
	Gh_A13G249700	AT3G44460.1	1.3312	10.6172	20.4631	31.3858	25.3616	2.2648	9.73416	44.2081	54.4714	34.3632
GCN5	Gh_D11G135000	AT3G54610.1	18.0695	16.0607	14.4383	11.4189	8.46948	19.8172	17.7301	16.5237	8.90878	5.38536
	Gh_A11G134200	AT3G54610.1	28.4624	23.6711	21.0879	14.905	11	30.2133	25.6346	25.6179	14.5169	7.6925

## Sheet: tabs5
Table S5. The designed primers of genes encoding the key enzymes involved in lipid biosynthesis for qRT-PCR.
Name	Primer Sequence
qrt-A05G105100-F1	ATCGGACCCTTCTTCGTGC
qrt-A05G105100-R1	TTCAGAACCGGTGGACACG
qrt-A10G210000-F1	GAATCCGGCTATCCCGAACA
qrt-A10G210000-R1	ACTTCCCTGCACACATTGCT
qrt-A10G238500-F1	GCCAAACTTGGAGCTACCGT
qrt-A10G238500-R1	TGCCTTTGTAAAAACCGGCG
qrt-A11G144100-F1	TTGCAGATGATTTGCTTGCCC
qrt-A11G144100-R1	CTGCCATCCTACACTCCGATG
qrt-A12G160100-F1	TGCGGAAGTCTCACAGTGTC
qrt-A12G160100-R1	TCTCAGCAAACCCAGCACAT
qrt-D01G248900-F1	GGGGAGGGCTTACAACACTT
qrt-D01G248900-R1	GTCCTGATCGTTCTGGCTCC
qrt-D02G240800-F1	TTGGAAAGATCAGGGCTTGGTGAA
qrt-D02G240800-R1	CCAAACATCACCTGTTCTGCTTCT
qrt-D07G003800-F1	GCTCAAGCCCCTCCAAAGAT
qrt-D07G003800-R1	AAAGGTCCGAGGATGAGGGG
qrt-D09G069000-F1	TGGTACAACAGGAACGCCAA
qrt-D09G069000-R1	ACGATATGTAAGTCTGTGGGGT
qrt-D10G147900-F1	GCAACGTTGTTGTCCTCCAC
qrt-D10G147900-R1	CCTGAGTCCAGGAAGCTTGG
qrt-A10G197800-F1	GTAGGGCCGCCTAACAAAGA
qrt-A10G197800-R1	AGGTTGTCGATGAACACGGA
Actin-F1	GGTAACATTGTGCTCAGTGGTGG
Actin-R1	AACGACCTTAATCTTCATGCTGC
A10G238500-GFP-F	AGAACACGGGGGACTCTAGAATGTCGGACGCTTTAATTAATG
A10G238500-GFP-R	TCTCCTTTACCCATGTTAATTAAAAGAGGCTTTGGTTTCATGTTA
